# Supplementary material for: Medicinal Phytocompounds as Potential Inhibitors of p300-HIF1α Interaction: A Structure-Based Screening and Molecular Dynamics Simulation Study
Source: Pharmaceuticals (Basel). 2025 Apr 21;18(4):602. doi: 10.3390/ph18040602 (PMC12030413; doi:10.3390/ph18040602)
Supplement: Supplementary file 1 [file pharmaceuticals-18-00602-s001.zip]

Archive with 1 entries (1 files):
- pharmaceuticals-3537506-supplementary.pdf
